# Supplementary material for: Cross-Linking/Mass Spectrometry Uncovers Details of Insulin-Like Growth Factor Interaction With Insect Insulin Binding Protein Imp-L2
Source: Front Endocrinol (Lausanne). 2019 Oct 9;10:695. doi: 10.3389/fendo.2019.00695 (PMC6794382; doi:10.3389/fendo.2019.00695)
Supplement: Supplementary file 1 [file Table_1.XLSX]

## Sheet: des(63-70)-IGF-1 and Imp-L2
IMPL2_DROME:
RAVDLVDDSNDVDNSIEAEEEKPRNRAFEADWLKFTKTPPTKLQQADGATIEIVCEMMGSQVPSIQWVVGHLPRSELDDLDSNQVAEEAPSAIVRVRSSH
IIDHVLSEARTYTCVGRTGSKTIYASTVVHPPRSSRLTPEKTYPGAQKPRIIYTEKTHLDLMGSNIQLPCRVHARPRAEITWLNNENKEIVQGHRHRVLA									legend
NGDLLISEIKWEDMGNYKCIARNVVGKDTADTFVYPVLNEED									small number of successive scans
human IGF-1 desD:									crosslink unconfirmed
GGPETLCGAELVDALQFVCGDRGFYFNKPTGYGSSSRRAPQTGIVDECCFRSCDLRRLEMYCA									crosslink confirmed
Modifications:
All proteins	Cysteine (C)	All	Fixed	IAA (+57.0215)
All proteins	Methionine (M)	All	Variable	Oxidation (+15.9949)
Cross-links:
IMPL2_DROME	N-terminus (^)	All	human IGF-1 desD	N-terminus (^)	All	SDA (+82.0419)
IMPL2_DROME	N-terminus (^)	All	human IGF-1 desD	Lysine (K)	All	SDA (+82.0419)
IMPL2_DROME	Lysine (K)	All	human IGF-1 desD	Lysine (K)	All	SDA (+82.0419)
IMPL2_DROME	Lysine (K)	All	human IGF-1 desD	N-terminus (^)	All	SDA (+82.0419)
Specific cleavage:
TrypsinP ( [KR]; )
Settings:
Maximal allowed number of missed-cleavages is 2.
Cleave on modified aminoacids.
Tolerance is 2.00ppm.
Peptides must contain minimum of 4 and maximum 300 aminoacids.
Peptides must weigh at least 800Da and no more than 12,000Da.
Filters:
AND
ASSIGNED
Measurement:
D:\Service\Selicharova\180725\IS5_9736_MS_LCMSexport.txt (new export)
--------------------------------------------------------------------------------
Exp. Mass	Thr. Mass	Error	Protein (from, to)	Chain	Modifications	Bonds	Intensity	Retention time	Other	Note
3,987.8146	3,987.8132	+0.34	IMPL2_DROME (211, 222) [A] - human IGF-1 desD (1, 22) [B]	WEDMGNYKCIAR - GGPETLCGAELVDALQFVCGDR	IAA (A.219); IAA (B.7), IAA (B.19)	SDA (A.218; B.N-terminus)	6.67E5	707	4 997.709105753177
2,807.2414	2,807.2406	+0.28	IMPL2_DROME (211, 218) [A] - human IGF-1 desD (23, 37) [B]	WEDMGNYK - GFYFNKPTGYGSSSR	Oxidation (A.214)	SDA (A.218; B.28)	4.85E6	679	2 1404.12457745587 3 936.418477149948	very low intensity no MS/MS fragments
2,807.2415	2,807.2406	+0.31	IMPL2_DROME (211, 218) [A] - human IGF-1 desD (23, 37) [B]	WEDMGNYK - GFYFNKPTGYGSSSR	Oxidation (A.214)	SDA (A.218; B.28)	8.37E5	677	2 1404.12430771306 3 936.418718810844
2,807.2420	2,807.2406	+0.49	IMPL2_DROME (211, 218) [A] - human IGF-1 desD (23, 37) [B]	WEDMGNYK - GFYFNKPTGYGSSSR	Oxidation (A.214)	SDA (A.218; B.28)	2.66E6	683	3 936.418987862539 2 1404.12429764203
2,807.2427	2,807.2406	+0.73	IMPL2_DROME (211, 218) [A] - human IGF-1 desD (23, 37) [B]	WEDMGNYK - GFYFNKPTGYGSSSR	Oxidation (A.214)	SDA (A.218; B.28)	5.77E6	681	2 1404.12528420117 3 936.418784731629
2,807.2450	2,807.2406	+1.55	IMPL2_DROME (211, 218) [A] - human IGF-1 desD (23, 37) [B]	WEDMGNYK - GFYFNKPTGYGSSSR	Oxidation (A.214)	SDA (A.218; B.28)	7.78E5	685	2 1404.12611936577
4,596.2244	4,596.2246	-0.04	IMPL2_DROME (178, 195) [A] - human IGF-1 desD (1, 22) [B]	AEITWLNNENKEIVQGHR - GGPETLCGAELVDALQFVCGDR	IAA (B.7), IAA (B.19)	SDA (A.188; B.N-terminus)	4.16E6	713	5 920.050699754736
4,596.2253	4,596.2246	+0.15	IMPL2_DROME (178, 195) [A] - human IGF-1 desD (1, 22) [B]	AEITWLNNENKEIVQGHR - GGPETLCGAELVDALQFVCGDR	IAA (B.7), IAA (B.19)	SDA (A.188; B.N-terminus)	4.76E6	715	5 920.050872359638
3,776.7881	3,776.7895	-0.35	IMPL2_DROME (178, 188) [A] - human IGF-1 desD (1, 22) [B]	AEITWLNNENK - GGPETLCGAELVDALQFVCGDR	IAA (B.7), IAA (B.19)	SDA (A.188; B.N-terminus)	3.34E6	785	4 944.952665348125 3 1259.60037278023	confimed crosslink MS/MS ions for both peptides
3,776.7888	3,776.7895	-0.16	IMPL2_DROME (178, 188) [A] - human IGF-1 desD (1, 22) [B]	AEITWLNNENK - GGPETLCGAELVDALQFVCGDR	IAA (B.7), IAA (B.19)	SDA (A.188; B.N-terminus)	1.37E7	783	4 944.952617173304 3 1259.60131817421
3,776.7891	3,776.7895	-0.10	IMPL2_DROME (178, 188) [A] - human IGF-1 desD (1, 22) [B]	AEITWLNNENK - GGPETLCGAELVDALQFVCGDR	IAA (B.7), IAA (B.19)	SDA (A.188; B.N-terminus)	9.83E6	779	4 944.952779023062 3 1259.60107736597
3,776.7892	3,776.7895	-0.06	IMPL2_DROME (178, 188) [A] - human IGF-1 desD (1, 22) [B]	AEITWLNNENK - GGPETLCGAELVDALQFVCGDR	IAA (B.7), IAA (B.19)	SDA (A.188; B.N-terminus)	1.97E7	781	4 944.952697644677 3 1259.60146362005
3,776.7893	3,776.7895	-0.05	IMPL2_DROME (178, 188) [A] - human IGF-1 desD (1, 22) [B]	AEITWLNNENK - GGPETLCGAELVDALQFVCGDR	IAA (B.7), IAA (B.19)	SDA (A.188; B.N-terminus)	2.35E6	777	4 944.952468026035 3 1259.60212791948
4,504.2595	4,504.2540	+1.21	IMPL2_DROME (149, 171) [A] - human IGF-1 desD (23, 37) [B]	PRIIYTEKTHLDLMGSNIQLPCR - GFYFNKPTGYGSSSR	IAA (A.170)	SDA (A.156; B.28)	1.11E6	709	5 901.657717291494
3,462.6774	3,462.6781	-0.19	IMPL2_DROME (142, 150) [A] - human IGF-1 desD (1, 22) [B]	TYPGAQKPR - GGPETLCGAELVDALQFVCGDR	IAA (B.7), IAA (B.19)	SDA (A.148; B.N-terminus)	1.43E6	683	4 866.424802905375	nonconfirmed crosslink MS/MS no ions found for IMPL2 (142, 150)
3,462.6775	3,462.6781	-0.15	IMPL2_DROME (142, 150) [A] - human IGF-1 desD (1, 22) [B]	TYPGAQKPR - GGPETLCGAELVDALQFVCGDR	IAA (B.7), IAA (B.19)	SDA (A.148; B.N-terminus)	1.95E6	685	4 866.424841230464
3,462.6782	3,462.6781	{ +0.03 } | { +0.06 }	IMPL2_DROME (142, 150) [A] - human IGF-1 desD (1, 22) [B]	TYPGAQKPR - GGPETLCGAELVDALQFVCGDR	IAA (B.7), IAA (B.19)	SDA (A.148; B.N-terminus)	{ 6.73E6 } | { 2.43E7 }	{ 663 } | { 667 }	{ 4 866.424995962783 } | { 4 866.425018829982 }
3,462.6783	3,462.6781	+0.08	IMPL2_DROME (142, 150) [A] - human IGF-1 desD (1, 22) [B]	TYPGAQKPR - GGPETLCGAELVDALQFVCGDR	IAA (B.7), IAA (B.19)	SDA (A.148; B.N-terminus)	{ 2.37E7 } | { 7.44E6 }	{ 665 } | { 669 }	{ 4 866.425035203649 } | { 4 866.425037199357 }
4,307.9818	4,307.9851	-0.78	IMPL2_DROME (2, 24) [A] - human IGF-1 desD (23, 37) [B]	AVDLVDDSNDVDNSIEAEEEKPR - GFYFNKPTGYGSSSR		SDA (A.22; B.28)	2.76E6	471	5 862.40217486687	confimed crosslink MS/MS ions for both peptides
4,307.9821	4,307.9851	-0.71	IMPL2_DROME (2, 24) [A] - human IGF-1 desD (23, 37) [B]	AVDLVDDSNDVDNSIEAEEEKPR - GFYFNKPTGYGSSSR		SDA (A.22; B.28)	2.13E6	495	5 862.402231188674
4,307.9831	4,307.9851	-0.47	IMPL2_DROME (2, 24) [A] - human IGF-1 desD (23, 37) [B]	AVDLVDDSNDVDNSIEAEEEKPR - GFYFNKPTGYGSSSR		SDA (A.22; B.28)	2.73E6	517	5 862.402439158752
4,307.9837	4,307.9851	-0.34	IMPL2_DROME (2, 24) [A] - human IGF-1 desD (23, 37) [B]	AVDLVDDSNDVDNSIEAEEEKPR - GFYFNKPTGYGSSSR		SDA (A.22; B.28)	2.09E6	491	5 862.402552110713
4,307.9839	4,307.9851	-0.28	IMPL2_DROME (2, 24) [A] - human IGF-1 desD (23, 37) [B]	AVDLVDDSNDVDNSIEAEEEKPR - GFYFNKPTGYGSSSR		SDA (A.22; B.28)	4.04E6	483	5 862.402603192384
4,307.9851	4,307.9851	-0.01	IMPL2_DROME (2, 24) [A] - human IGF-1 desD (23, 37) [B]	AVDLVDDSNDVDNSIEAEEEKPR - GFYFNKPTGYGSSSR		SDA (A.22; B.28)	3.81E6	521	5 862.402835275754
4,307.9852	4,307.9851	+0.02	IMPL2_DROME (2, 24) [A] - human IGF-1 desD (23, 37) [B]	AVDLVDDSNDVDNSIEAEEEKPR - GFYFNKPTGYGSSSR		SDA (A.22; B.28)	1.54E6	493	5 862.402864065638
4,307.9854	4,307.9851	+0.06	IMPL2_DROME (2, 24) [A] - human IGF-1 desD (23, 37) [B]	AVDLVDDSNDVDNSIEAEEEKPR - GFYFNKPTGYGSSSR		SDA (A.22; B.28)	5.83E6	511	5 862.402895481811
4,307.9857	4,307.9851	+0.13	IMPL2_DROME (2, 24) [A] - human IGF-1 desD (23, 37) [B]	AVDLVDDSNDVDNSIEAEEEKPR - GFYFNKPTGYGSSSR		SDA (A.22; B.28)	5.32E6	479	5 862.40298818785 4 1077.75168078757
4,307.9859	4,307.9851	+0.19	IMPL2_DROME (2, 24) [A] - human IGF-1 desD (23, 37) [B]	AVDLVDDSNDVDNSIEAEEEKPR - GFYFNKPTGYGSSSR		SDA (A.22; B.28)	{ 7.91E6 } | { 1.63E6 }	{ 487 } | { 497 }	{ 5 862.403109655081 4 1077.75121417695 } | { 5 862.403114214569 4 1077.75159705025 }
4,307.9860	4,307.9851	+0.20	IMPL2_DROME (2, 24) [A] - human IGF-1 desD (23, 37) [B]	AVDLVDDSNDVDNSIEAEEEKPR - GFYFNKPTGYGSSSR		SDA (A.22; B.28)	9.81E6	485	5 862.403022407411 4 1077.75188784335
4,307.9862	4,307.9851	+0.25	IMPL2_DROME (2, 24) [A] - human IGF-1 desD (23, 37) [B]	AVDLVDDSNDVDNSIEAEEEKPR - GFYFNKPTGYGSSSR		SDA (A.22; B.28)	1.62E7	475	5 862.403064146785 4 1077.75199052764
4,307.9863	4,307.9851	+0.27	IMPL2_DROME (2, 24) [A] - human IGF-1 desD (23, 37) [B]	AVDLVDDSNDVDNSIEAEEEKPR - GFYFNKPTGYGSSSR		SDA (A.22; B.28)	{ 6.96E6 } | { 1.32E7 }	{ 513 } | { 477 }	{ 5 862.403076749045 } | { 5 862.4031738187 4 1077.75143657236 }
4,307.9865	4,307.9851	+0.32	IMPL2_DROME (2, 24) [A] - human IGF-1 desD (23, 37) [B]	AVDLVDDSNDVDNSIEAEEEKPR - GFYFNKPTGYGSSSR		SDA (A.22; B.28)	1.08E7	473	5 862.403200111684 4 1077.75160513377
4,307.9868	4,307.9851	+0.39	IMPL2_DROME (2, 24) [A] - human IGF-1 desD (23, 37) [B]	AVDLVDDSNDVDNSIEAEEEKPR - GFYFNKPTGYGSSSR		SDA (A.22; B.28)	1.90E6	509	5 862.403175191612
4,307.9870	4,307.9851	+0.45	IMPL2_DROME (2, 24) [A] - human IGF-1 desD (23, 37) [B]	AVDLVDDSNDVDNSIEAEEEKPR - GFYFNKPTGYGSSSR		SDA (A.22; B.28)	5.28E6	515	5 862.40322049009 4 1077.75229257292
4,307.9874	4,307.9851	{ +0.52 } | { +0.54 }	IMPL2_DROME (2, 24) [A] - human IGF-1 desD (23, 37) [B]	AVDLVDDSNDVDNSIEAEEEKPR - GFYFNKPTGYGSSSR		SDA (A.22; B.28)	{ 2.34E6 } | { 3.61E6 }	{ 481 } | { 489 }	{ 5 862.403294418518 } | { 5 862.403306515217 }
4,307.9875	4,307.9851	+0.56	IMPL2_DROME (2, 24) [A] - human IGF-1 desD (23, 37) [B]	AVDLVDDSNDVDNSIEAEEEKPR - GFYFNKPTGYGSSSR		SDA (A.22; B.28)	2.45E6	519	5 862.403324844164

## Sheet: IGF-1 and Imp-L2
IMPL2_DROME:
RAVDLVDDSNDVDNSIEAEEEKPRNRAFEADWLKFTKTPPTKLQQADGATIEIVCEMMGSQVPSIQWVVGHLPRSELDDLDSNQVAEEAPSAIVRVRSSH
IIDHVLSEARTYTCVGRTGSKTIYASTVVHPPRSSRLTPEKTYPGAQKPRIIYTEKTHLDLMGSNIQLPCRVHARPRAEITWLNNENKEIVQGHRHRVLA
NGDLLISEIKWEDMGNYKCIARNVVGKDTADTFVYPVLNEED											legend
human IGF-1:											small number of successive scans
GPETLCGAELVDALQFVCGDRGFYFNKPTGYGSSSRRAPQTGIVDECCFRSCDLRRLEMYCAPLKPAKSA											crosslink unconfirmed
											crosslink confirmed
Modifications:
All proteins	Cysteine (C)	All	Fixed	IAA (+57.0215)
All proteins	Methionine (M)	All	Variable	Oxidation (+15.9949)
Cross-links:
IMPL2_DROME	N-terminus (^)	All	human IGF-1	N-terminus (^)	All	SDA (+82.0419)
IMPL2_DROME	N-terminus (^)	All	human IGF-1	Lysine (K)	All	SDA (+82.0419)
IMPL2_DROME	Lysine (K)	All	human IGF-1	Lysine (K)	All	SDA (+82.0419)
IMPL2_DROME	Lysine (K)	All	human IGF-1	N-terminus (^)	All	SDA (+82.0419)
Specific cleavage:
TrypsinP ( [KR]; )
Settings:
Maximal allowed number of missed-cleavages is 2.
Cleave on modified aminoacids.
Tolerance is 2.00ppm.
Peptides must contain minimum of 4 and maximum 300 aminoacids.
Peptides must weigh at least 800Da and no more than 12,000Da.
Filters:
AND
ASSIGNED
Measurement:
D:\Service\Selicharova\180725\IS3_9734_MS_LCMSexport.txt (new export)
--------------------------------------------------------------------------------
Exp. Mass	Thr. Mass	Error	Protein (from, to)	Chain	Modifications	Bonds	Intensity	Retention time	Other	note
3,586.7378	3,586.7444	-1.84	IMPL2_DROME (223, 242) [A] - human IGF-1 (56, 65) [B]	NVVGKDTADTFVYPVLNEED - RLEMYCAPLK	IAA (B.61)	SDA (A.227; B.65)	2.53E6	795	4 897.439910037143
2,525.2623	2,525.2673	-1.96	IMPL2_DROME (223, 227) [A] - human IGF-1 (51, 65) [B]	NVVGK - SCDLRRLEMYCAPLK	IAA (B.52), Oxidation (B.59), IAA (B.61)	SDA (A.227; B.65)	1.48E6	619	3 842.425633255243
2,525.2630	2,525.2673	-1.70	IMPL2_DROME (223, 227) [A] - human IGF-1 (51, 65) [B]	NVVGK - SCDLRRLEMYCAPLK	IAA (B.52), Oxidation (B.59), IAA (B.61)	SDA (A.227; B.65)	1.76E6	617	3 842.425851626631
2,525.2635	2,525.2673	-1.51	IMPL2_DROME (223, 227) [A] - human IGF-1 (51, 65) [B]	NVVGK - SCDLRRLEMYCAPLK	IAA (B.52), Oxidation (B.59), IAA (B.61)	SDA (A.227; B.65)	1.33E6	615	3 842.42600886551
3,279.6170	3,279.6202	-0.98	IMPL2_DROME (219, 242) [A] - human IGF-1 (66, 70) [B]	CIARNVVGKDTADTFVYPVLNEED - PAKSA	IAA (A.219)	SDA (A.227; B.68)	5.05E6	659	3 1093.87717820489
3,279.6175	3,279.6202	{ -0.83 } | { -0.81 }	IMPL2_DROME (219, 242) [A] - human IGF-1 (66, 70) [B]	CIARNVVGKDTADTFVYPVLNEED - PAKSA	IAA (A.219)	SDA (A.227; B.68)	{ 3.22E7 } | { 1.53E7 }	{ 663 } | { 665 }	{ 3 1093.87738974974 4 820.659791724781 5 656.728898608898 } | { 3 1093.87739382151 4 820.659787834487 }
3,279.6176	3,279.6202	{ -0.79 } | { -0.77 }	IMPL2_DROME (219, 242) [A] - human IGF-1 (66, 70) [B]	CIARNVVGKDTADTFVYPVLNEED - PAKSA	IAA (A.219)	SDA (A.227; B.68)	{ 2.36E7 } | { 2.72E6 }	{ 661 } | { 667 }	{ 3 1093.87739250098 4 820.659780285224 5 656.730055393265 } | { 3 1093.87712702891 4 820.660154329546 }
2,896.3930	2,896.3909	+0.70	IMPL2_DROME (211, 227) [A] - human IGF-1 (22, 27) [B]	WEDMGNYKCIARNVVGK - GFYFNK	IAA (A.219)	{ SDA (A.218; B.27) } | { SDA (A.227; B.27) }	8.81E5	655	3 966.135834041656
2,764.2589	2,764.2602	-0.45	IMPL2_DROME (211, 222) [A] - human IGF-1 (57, 65) [B]	WEDMGNYKCIAR - LEMYCAPLK	{ Oxidation (A.214), IAA (A.219); IAA (B.61) } | { IAA (A.219); Oxidation (B.59), IAA (B.61) }	SDA (A.218; B.65)	1.03E6	651	2 1382.63309100961
2,764.2631	2,764.2602	+1.07	IMPL2_DROME (211, 222) [A] - human IGF-1 (57, 65) [B]	WEDMGNYKCIAR - LEMYCAPLK	{ Oxidation (A.214), IAA (A.219); IAA (B.61) } | { IAA (A.219); Oxidation (B.59), IAA (B.61) }	SDA (A.218; B.65)	3.38E6	649	3 922.092892208202 2 1382.63411482543
2,807.2373	2,807.2406	-1.17	IMPL2_DROME (211, 218) [A] - human IGF-1 (22, 36) [B]	WEDMGNYK - GFYFNKPTGYGSSSR	Oxidation (A.214)	SDA (A.218; B.27)	1.35E6	687	2 1404.12229310096		probably false positive, very low intensity no MS/MS fragments found in des(63-70) analysis
2,807.2383	2,807.2406	-0.82	IMPL2_DROME (211, 218) [A] - human IGF-1 (22, 36) [B]	WEDMGNYK - GFYFNKPTGYGSSSR	Oxidation (A.214)	SDA (A.218; B.27)	1.07E6	677	2 1404.12278826091
2,807.2430	2,807.2406	+0.85	IMPL2_DROME (211, 218) [A] - human IGF-1 (22, 36) [B]	WEDMGNYK - GFYFNKPTGYGSSSR	Oxidation (A.214)	SDA (A.218; B.27)	3.42E6	681	3 936.419180286207
2,807.2433	2,807.2406	+0.95	IMPL2_DROME (211, 218) [A] - human IGF-1 (22, 36) [B]	WEDMGNYK - GFYFNKPTGYGSSSR	Oxidation (A.214)	SDA (A.218; B.27)	5.36E6	685	3 936.419067804623 2 1404.12571407919
2,807.2439	2,807.2406	+1.16	IMPL2_DROME (211, 218) [A] - human IGF-1 (22, 36) [B]	WEDMGNYK - GFYFNKPTGYGSSSR	Oxidation (A.214)	SDA (A.218; B.27)	4.16E6	683	3 936.419468241433
2,807.2448	2,807.2406	+1.48	IMPL2_DROME (211, 218) [A] - human IGF-1 (22, 36) [B]	WEDMGNYK - GFYFNKPTGYGSSSR	Oxidation (A.214)	SDA (A.218; B.27)	4.60E6	679	2 1404.12689290484 3 936.419109139401
3,430.5381	3,430.5388	-0.20	IMPL2_DROME (211, 218) [A] - human IGF-1 (1, 21) [B]	WEDMGNYK - GPETLCGAELVDALQFVCGDR	IAA (B.6), IAA (B.18)	SDA (A.218; B.N-terminus)	4.04E6	763	3 1144.1840244572 4 858.390197999733		confimed crosslink MS/MS ions for both peptides
3,430.5391	3,430.5388	+0.09	IMPL2_DROME (211, 218) [A] - human IGF-1 (1, 21) [B]	WEDMGNYK - GPETLCGAELVDALQFVCGDR	IAA (B.6), IAA (B.18)	SDA (A.218; B.N-terminus)	5.51E6	765	3 1144.18468191946 4 858.390124248013
3,430.5392	3,430.5388	+0.11	IMPL2_DROME (211, 218) [A] - human IGF-1 (1, 21) [B]	WEDMGNYK - GPETLCGAELVDALQFVCGDR	IAA (B.6), IAA (B.18)	SDA (A.218; B.N-terminus)	2.56E6	767	3 1144.18495598437 4 858.389766926265
3,446.5325	3,446.5338	-0.37	IMPL2_DROME (211, 218) [A] - human IGF-1 (1, 21) [B]	WEDMGNYK - GPETLCGAELVDALQFVCGDR	Oxidation (A.214); IAA (B.6), IAA (B.18)	SDA (A.218; B.N-terminus)	8.74E5	739	4 862.388574833278
3,446.5354	3,446.5338	+0.46	IMPL2_DROME (211, 218) [A] - human IGF-1 (1, 21) [B]	WEDMGNYK - GPETLCGAELVDALQFVCGDR	Oxidation (A.214); IAA (B.6), IAA (B.18)	SDA (A.218; B.N-terminus)	9.61E5	741	4 862.389294501956
4,410.2445	4,410.2369	+1.72	IMPL2_DROME (198, 222) [A] - human IGF-1 (57, 68) [B]	VLANGDLLISEIKWEDMGNYKCIAR - LEMYCAPLKPAK	IAA (A.219); IAA (B.61)	{ SDA (A.210; B.65) } | { SDA (A.210; B.68) } | { SDA (A.218; B.65) } | { SDA (A.218; B.68) }	1.44E6	281	3 1470.75300356995
4,539.2032	4,539.2031	+0.01	IMPL2_DROME (178, 195) [A] - human IGF-1 (1, 21) [B]	AEITWLNNENKEIVQGHR - GPETLCGAELVDALQFVCGDR	IAA (B.6), IAA (B.18)	SDA (A.188; B.N-terminus)	9.69E5	719	5 908.646457561078
2,709.3379	2,709.3375	+0.16	IMPL2_DROME (178, 188) [A] - human IGF-1 (56, 65) [B]	AEITWLNNENK - RLEMYCAPLK	Oxidation (B.59), IAA (B.61)	SDA (A.188; B.65)	1.06E6	705	3 903.784159144866
2,709.3398	2,709.3375	+0.87	IMPL2_DROME (178, 188) [A] - human IGF-1 (56, 65) [B]	AEITWLNNENK - RLEMYCAPLK	Oxidation (B.59), IAA (B.61)	SDA (A.188; B.65)	1.30E6	703	3 903.784796497313
2,709.3402	2,709.3375	+0.99	IMPL2_DROME (178, 188) [A] - human IGF-1 (56, 65) [B]	AEITWLNNENK - RLEMYCAPLK	Oxidation (B.59), IAA (B.61)	SDA (A.188; B.65)	9.90E5	707	3 903.784909858292
3,324.6202	3,324.6174	+0.87	IMPL2_DROME (178, 188) [A] - human IGF-1 (51, 65) [B]	AEITWLNNENK - SCDLRRLEMYCAPLK	IAA (B.52), IAA (B.61)	SDA (A.188; B.65)	5.01E5	657	4 831.910517315644
3,719.7681	3,719.7680	+0.03	IMPL2_DROME (178, 188) [A] - human IGF-1 (1, 21) [B]	AEITWLNNENK - GPETLCGAELVDALQFVCGDR	IAA (B.6), IAA (B.18)	SDA (A.188; B.N-terminus)	1.62E7	787	4 930.697452427494 3 1240.5943055153		confimed crosslink MS/MS ions for both peptides
3,719.7684	3,719.7680	+0.12	IMPL2_DROME (178, 188) [A] - human IGF-1 (1, 21) [B]	AEITWLNNENK - GPETLCGAELVDALQFVCGDR	IAA (B.6), IAA (B.18)	SDA (A.188; B.N-terminus)	6.86E7	789	4 930.697507809871 3 1240.59444425139
3,719.7688	3,719.7680	+0.23	IMPL2_DROME (178, 188) [A] - human IGF-1 (1, 21) [B]	AEITWLNNENK - GPETLCGAELVDALQFVCGDR	IAA (B.6), IAA (B.18)	SDA (A.188; B.N-terminus)	4.11E7	791	4 930.697572157158 3 1240.59465717127
3,489.7277	3,489.7298	-0.62	IMPL2_DROME (176, 188) [A] - human IGF-1 (22, 37) [B]	PRAEITWLNNENK - GFYFNKPTGYGSSSRR		SDA (A.188; B.27)	8.61E5	733	3 1163.91406901977
2,515.2514	2,515.2504	+0.39	IMPL2_DROME (151, 156) [A] - human IGF-1 (22, 36) [B]	IIYTEK - GFYFNKPTGYGSSSR		SDA (A.156; B.27)	9.21E5	471	3 839.088634588156
2,319.2707	2,319.2707	+0.00	IMPL2_DROME (142, 156) [A] - human IGF-1 (66, 70) [B]	TYPGAQKPRIIYTEK - PAKSA		{ SDA (A.148; B.68) } | { SDA (A.156; B.68) }	2.17E6	77	2 1160.13899653937
3,405.6545	3,405.6566	-0.60	IMPL2_DROME (142, 150) [A] - human IGF-1 (1, 21) [B]	TYPGAQKPR - GPETLCGAELVDALQFVCGDR	IAA (B.6), IAA (B.18)	SDA (A.148; B.N-terminus)	1.76E6	685	4 852.169094055831		confirmed crosslink MS/MS ions for both peptides
3,405.6549	3,405.6566	-0.49	IMPL2_DROME (142, 150) [A] - human IGF-1 (1, 21) [B]	TYPGAQKPR - GPETLCGAELVDALQFVCGDR	IAA (B.6), IAA (B.18)	SDA (A.148; B.N-terminus)	7.53E5	707	4 852.169186152746
3,405.6556	3,405.6566	-0.30	IMPL2_DROME (142, 150) [A] - human IGF-1 (1, 21) [B]	TYPGAQKPR - GPETLCGAELVDALQFVCGDR	IAA (B.6), IAA (B.18)	SDA (A.148; B.N-terminus)	2.31E6	703	4 852.169349470131
3,405.6557	3,405.6566	-0.27	IMPL2_DROME (142, 150) [A] - human IGF-1 (1, 21) [B]	TYPGAQKPR - GPETLCGAELVDALQFVCGDR	IAA (B.6), IAA (B.18)	SDA (A.148; B.N-terminus)	6.79E5	705	4 852.169377384244
3,405.6563	3,405.6566	-0.10	IMPL2_DROME (142, 150) [A] - human IGF-1 (1, 21) [B]	TYPGAQKPR - GPETLCGAELVDALQFVCGDR	IAA (B.6), IAA (B.18)	SDA (A.148; B.N-terminus)	2.12E6	691	4 852.169522038095
3,405.6564	3,405.6566	-0.05	IMPL2_DROME (142, 150) [A] - human IGF-1 (1, 21) [B]	TYPGAQKPR - GPETLCGAELVDALQFVCGDR	IAA (B.6), IAA (B.18)	SDA (A.148; B.N-terminus)	1.47E6	665	4 852.169563412903
3,405.6565	3,405.6566	-0.02	IMPL2_DROME (142, 150) [A] - human IGF-1 (1, 21) [B]	TYPGAQKPR - GPETLCGAELVDALQFVCGDR	IAA (B.6), IAA (B.18)	SDA (A.148; B.N-terminus)	5.14E6	669	4 852.169584469917
3,405.6567	3,405.6566	{ +0.03 } | { +0.04 }	IMPL2_DROME (142, 150) [A] - human IGF-1 (1, 21) [B]	TYPGAQKPR - GPETLCGAELVDALQFVCGDR	IAA (B.6), IAA (B.18)	SDA (A.148; B.N-terminus)	{ 3.15E7 } | { 1.14E7 }	{ 695 } | { 693 }	{ 4 852.169668956487 3 1135.88976773068 5 681.936875925293 } | { 4 852.169661721597 5 681.936827855181 }
3,405.6568	3,405.6566	+0.07	IMPL2_DROME (142, 150) [A] - human IGF-1 (1, 21) [B]	TYPGAQKPR - GPETLCGAELVDALQFVCGDR	IAA (B.6), IAA (B.18)	SDA (A.148; B.N-terminus)	2.17E7	699	4 852.169687506157 3 1135.88943911627
3,405.6570	3,405.6566	+0.11	IMPL2_DROME (142, 150) [A] - human IGF-1 (1, 21) [B]	TYPGAQKPR - GPETLCGAELVDALQFVCGDR	IAA (B.6), IAA (B.18)	SDA (A.148; B.N-terminus)	3.78E7	697	4 852.169695832008 3 1135.89058709064 5 681.937231574562
3,405.6571	3,405.6566	+0.14	IMPL2_DROME (142, 150) [A] - human IGF-1 (1, 21) [B]	TYPGAQKPR - GPETLCGAELVDALQFVCGDR	IAA (B.6), IAA (B.18)	SDA (A.148; B.N-terminus)	1.50E6	687	4 852.169724381783
3,405.6574	3,405.6566	+0.24	IMPL2_DROME (142, 150) [A] - human IGF-1 (1, 21) [B]	TYPGAQKPR - GPETLCGAELVDALQFVCGDR	IAA (B.6), IAA (B.18)	SDA (A.148; B.N-terminus)	{ 6.07E6 } | { 6.52E6 }	{ 667 } | { 701 }	{ 4 852.16980503505 } | { 4 852.169805655449 }
1,318.6995	1,318.7001	-0.49	IMPL2_DROME (142, 148) [A] - human IGF-1 (66, 70) [B]	TYPGAQK - PAKSA		SDA (A.148; B.68)	7.28E5	271	2 659.853385785015
1,318.7010	1,318.7001	+0.69	IMPL2_DROME (142, 148) [A] - human IGF-1 (66, 70) [B]	TYPGAQK - PAKSA		SDA (A.148; B.68)	6.68E5	269	2 659.854161987854
2,424.2312	2,424.2302	+0.43	IMPL2_DROME (142, 148) [A] - human IGF-1 (57, 70) [B]	TYPGAQK - LEMYCAPLKPAKSA	IAA (B.61)	{ SDA (A.148; B.65) } | { SDA (A.148; B.68) }	9.14E5	623	4 606.813256560489
2,424.2318	2,424.2302	+0.66	IMPL2_DROME (142, 148) [A] - human IGF-1 (57, 70) [B]	TYPGAQK - LEMYCAPLKPAKSA	IAA (B.61)	{ SDA (A.148; B.65) } | { SDA (A.148; B.68) }	1.94E6	621	4 606.813399522822
3,152.5021	3,152.5027	-0.20	IMPL2_DROME (142, 148) [A] - human IGF-1 (1, 21) [B]	TYPGAQK - GPETLCGAELVDALQFVCGDR	IAA (B.6), IAA (B.18)	SDA (A.148; B.N-terminus)	1.26E6	727	3 1051.50554125207
3,305.6142	3,305.6141	+0.04	IMPL2_DROME (134, 141) [A] - human IGF-1 (1, 21) [B]	SSRLTPEK - GPETLCGAELVDALQFVCGDR	IAA (B.6), IAA (B.18)	SDA (A.141; B.N-terminus)	2.51E6	669	4 827.159003190841
3,305.6152	3,305.6141	+0.36	IMPL2_DROME (134, 141) [A] - human IGF-1 (1, 21) [B]	SSRLTPEK - GPETLCGAELVDALQFVCGDR	IAA (B.6), IAA (B.18)	SDA (A.141; B.N-terminus)	1.50E6	671	4 827.159265967069
5,188.5635	5,188.5619	+0.31	IMPL2_DROME (118, 136) [A] - human IGF-1 (1, 27) [B]	TGSKTIYASTVVHPPRSSR - GPETLCGAELVDALQFVCGDRGFYFNK	IAA (B.6), IAA (B.18)	{ SDA (A.121; B.27) } | { SDA (A.121; B.N-terminus) }	1.21E6	805	5 1038.51852435253
3,091.6096	3,091.6067	+0.94	IMPL2_DROME (118, 133) [A] - human IGF-1 (56, 65) [B]	TGSKTIYASTVVHPPR - RLEMYCAPLK	Oxidation (B.59), IAA (B.61)	SDA (A.121; B.65)	8.50E5	683	6 516.107666693937
3,462.7432	3,462.7441	-0.26	IMPL2_DROME (118, 133) [A] - human IGF-1 (22, 36) [B]	TGSKTIYASTVVHPPR - GFYFNKPTGYGSSSR		SDA (A.121; B.27)	1.36E6	385	5 693.354457478709
3,772.8788	3,772.8859	-1.89	IMPL2_DROME (111, 133) [A] - human IGF-1 (57, 65) [B]	TYTCVGRTGSKTIYASTVVHPPR - LEMYCAPLK	IAA (A.114); Oxidation (B.59), IAA (B.61)	SDA (A.121; B.65)	1.58E6	585	4 943.975156576032
4,423.1445	4,423.1524	-1.79	IMPL2_DROME (98, 121) [A] - human IGF-1 (22, 36) [B]	SSHIIDHVLSEARTYTCVGRTGSK - GFYFNKPTGYGSSSR	IAA (A.114)	SDA (A.121; B.27)	5.70E5	749	5 885.434718355148
5,575.8392	5,575.8282	+1.97	IMPL2_DROME (38, 74) [A] - human IGF-1 (57, 68) [B]	TPPTKLQQADGATIEIVCEMMGSQVPSIQWVVGHLPR - LEMYCAPLKPAK	IAA (A.55); IAA (B.61)	{ SDA (A.42; B.65) } | { SDA (A.42; B.68) }	1.86E6	743	6 930.145930064973
5,822.8754	5,822.8768	-0.24	IMPL2_DROME (38, 74) [A] - human IGF-1 (22, 36) [B]	TPPTKLQQADGATIEIVCEMMGSQVPSIQWVVGHLPR - GFYFNKPTGYGSSSR	IAA (A.55)	SDA (A.42; B.27)	1.50E6	803	5 1165.38089165389
5,822.8817	5,822.8768	+0.84	IMPL2_DROME (38, 74) [A] - human IGF-1 (22, 36) [B]	TPPTKLQQADGATIEIVCEMMGSQVPSIQWVVGHLPR - GFYFNKPTGYGSSSR	IAA (A.55)	SDA (A.42; B.27)	1.80E6	805	6 971.319672994289
5,838.8721	5,838.8717	+0.06	IMPL2_DROME (38, 74) [A] - human IGF-1 (22, 36) [B]	TPPTKLQQADGATIEIVCEMMGSQVPSIQWVVGHLPR - GFYFNKPTGYGSSSR	{ IAA (A.55), Oxidation (A.57) } | { IAA (A.55), Oxidation (A.58) }	SDA (A.42; B.27)	2.08E6	783	6 973.984774198656 5 1168.58012160957		probably false possitive, only oxidized versions
5,838.8724	5,838.8717	+0.13	IMPL2_DROME (38, 74) [A] - human IGF-1 (22, 36) [B]	TPPTKLQQADGATIEIVCEMMGSQVPSIQWVVGHLPR - GFYFNKPTGYGSSSR	{ IAA (A.55), Oxidation (A.57) } | { IAA (A.55), Oxidation (A.58) }	SDA (A.42; B.27)	8.40E5	785	6 973.984800735696
5,838.8742	5,838.8717	+0.43	IMPL2_DROME (38, 74) [A] - human IGF-1 (22, 36) [B]	TPPTKLQQADGATIEIVCEMMGSQVPSIQWVVGHLPR - GFYFNKPTGYGSSSR	{ IAA (A.55), Oxidation (A.57) } | { IAA (A.55), Oxidation (A.58) }	SDA (A.42; B.27)	1.23E6	775	6 973.985099952428
5,838.8747	5,838.8717	+0.51	IMPL2_DROME (38, 74) [A] - human IGF-1 (22, 36) [B]	TPPTKLQQADGATIEIVCEMMGSQVPSIQWVVGHLPR - GFYFNKPTGYGSSSR	{ IAA (A.55), Oxidation (A.57) } | { IAA (A.55), Oxidation (A.58) }	SDA (A.42; B.27)	1.35E6	789	6 973.985172481692
5,854.8647	5,854.8666	-0.32	IMPL2_DROME (38, 74) [A] - human IGF-1 (22, 36) [B]	TPPTKLQQADGATIEIVCEMMGSQVPSIQWVVGHLPR - GFYFNKPTGYGSSSR	IAA (A.55), Oxidation (A.57), Oxidation (A.58)	SDA (A.42; B.27)	3.22E6	709	6 976.650186661186
5,854.8667	5,854.8666	+0.01	IMPL2_DROME (38, 74) [A] - human IGF-1 (22, 36) [B]	TPPTKLQQADGATIEIVCEMMGSQVPSIQWVVGHLPR - GFYFNKPTGYGSSSR	IAA (A.55), Oxidation (A.57), Oxidation (A.58)	SDA (A.42; B.27)	8.15E5	703	6 976.65051144103
5,854.8672	5,854.8666	+0.10	IMPL2_DROME (38, 74) [A] - human IGF-1 (22, 36) [B]	TPPTKLQQADGATIEIVCEMMGSQVPSIQWVVGHLPR - GFYFNKPTGYGSSSR	IAA (A.55), Oxidation (A.57), Oxidation (A.58)	SDA (A.42; B.27)	2.98E6	707	6 976.65056554389 5 1171.77932706615
5,854.8686	5,854.8666	+0.34	IMPL2_DROME (38, 74) [A] - human IGF-1 (22, 36) [B]	TPPTKLQQADGATIEIVCEMMGSQVPSIQWVVGHLPR - GFYFNKPTGYGSSSR	IAA (A.55), Oxidation (A.57), Oxidation (A.58)	SDA (A.42; B.27)	2.02E6	711	6 976.650830209668
5,854.8692	5,854.8666	+0.44	IMPL2_DROME (38, 74) [A] - human IGF-1 (22, 36) [B]	TPPTKLQQADGATIEIVCEMMGSQVPSIQWVVGHLPR - GFYFNKPTGYGSSSR	IAA (A.55), Oxidation (A.57), Oxidation (A.58)	SDA (A.42; B.27)	8.27E5	713	6 976.650929440716
5,854.8702	5,854.8666	+0.62	IMPL2_DROME (38, 74) [A] - human IGF-1 (22, 36) [B]	TPPTKLQQADGATIEIVCEMMGSQVPSIQWVVGHLPR - GFYFNKPTGYGSSSR	IAA (A.55), Oxidation (A.57), Oxidation (A.58)	SDA (A.42; B.27)	1.80E6	705	6 976.651098268953
2,579.3569	2,579.3612	-1.68	IMPL2_DROME (35, 42) [A] - human IGF-1 (57, 70) [B]	FTKTPPTK - LEMYCAPLKPAKSA	IAA (B.61)	{ SDA (A.37; B.65) } | { SDA (A.37; B.68) } | { SDA (A.42; B.65) } | { SDA (A.42; B.68) }	1.35E6	539	4 645.594670992101		not observed in spectrum
2,579.3574	2,579.3612	-1.47	IMPL2_DROME (35, 42) [A] - human IGF-1 (57, 70) [B]	FTKTPPTK - LEMYCAPLKPAKSA	IAA (B.61)	{ SDA (A.37; B.65) } | { SDA (A.37; B.68) } | { SDA (A.42; B.65) } | { SDA (A.42; B.68) }	1.30E6	529	4 645.594807208017
2,579.3618	2,579.3612	+0.22	IMPL2_DROME (35, 42) [A] - human IGF-1 (57, 70) [B]	FTKTPPTK - LEMYCAPLKPAKSA	IAA (B.61)	{ SDA (A.37; B.65) } | { SDA (A.37; B.68) } | { SDA (A.42; B.65) } | { SDA (A.42; B.68) }	7.79E5	561	4 645.595894621512
2,125.1088	2,125.1072	+0.73	IMPL2_DROME (35, 42) [A] - human IGF-1 (57, 65) [B]	FTKTPPTK - LEMYCAPLK	IAA (B.61)	{ SDA (A.37; B.65) } | { SDA (A.42; B.65) }	2.96E6	675	3 709.041102461872
2,125.1092	2,125.1072	+0.96	IMPL2_DROME (35, 42) [A] - human IGF-1 (57, 65) [B]	FTKTPPTK - LEMYCAPLK	IAA (B.61)	{ SDA (A.37; B.65) } | { SDA (A.42; B.65) }	2.21E6	671	3 709.041261761949
2,125.1094	2,125.1072	+1.04	IMPL2_DROME (35, 42) [A] - human IGF-1 (57, 65) [B]	FTKTPPTK - LEMYCAPLK	IAA (B.61)	{ SDA (A.37; B.65) } | { SDA (A.42; B.65) }	6.67E6	673	4 532.03278738829 3 709.041358543586
3,015.5364	3,015.5358	+0.17	IMPL2_DROME (27, 37) [A] - human IGF-1 (57, 70) [B]	AFEADWLKFTK - LEMYCAPLKPAKSA	IAA (B.61)	{ SDA (A.34; B.65) } | { SDA (A.34; B.68) } | { SDA (A.37; B.65) } | { SDA (A.37; B.68) }	7.43E5	565	5 603.913094392028
2,857.4648	2,857.4667	-0.67	IMPL2_DROME (27, 37) [A] - human IGF-1 (57, 68) [B]	AFEADWLKFTK - LEMYCAPLKPAK	IAA (B.61)	{ SDA (A.34; B.65) } | { SDA (A.34; B.68) } | { SDA (A.37; B.65) } | { SDA (A.37; B.68) }	1.08E6	569	5 572.298781395561
3,104.5152	3,104.5152	-0.01	IMPL2_DROME (27, 37) [A] - human IGF-1 (22, 36) [B]	AFEADWLKFTK - GFYFNKPTGYGSSSR		{ SDA (A.34; B.27) } | { SDA (A.37; B.27) }	2.48E6	573	5 621.708768655846 4 776.884424838633
3,104.5153	3,104.5152	+0.03	IMPL2_DROME (27, 37) [A] - human IGF-1 (22, 36) [B]	AFEADWLKFTK - GFYFNKPTGYGSSSR		{ SDA (A.34; B.27) } | { SDA (A.37; B.27) }	1.33E6	577	4 776.884291914414
3,104.5154	3,104.5152	+0.06	IMPL2_DROME (27, 37) [A] - human IGF-1 (22, 36) [B]	AFEADWLKFTK - GFYFNKPTGYGSSSR		{ SDA (A.34; B.27) } | { SDA (A.37; B.27) }	4.20E6	575	5 621.708872931049 4 776.884395358404
2,185.0712	2,185.0708	+0.17	IMPL2_DROME (27, 34) [A] - human IGF-1 (57, 65) [B]	AFEADWLK - LEMYCAPLK	IAA (B.61)	SDA (A.34; B.65)	1.45E6	807	1 2185.07118853579
2,728.3043	2,728.3042	+0.05	IMPL2_DROME (27, 34) [A] - human IGF-1 (22, 36) [B]	AFEADWLK - GFYFNKPTGYGSSSR		SDA (A.34; B.27)	4.96E6	557	4 682.831541989051		peptide next to the confirmed crosslink
2,728.3047	2,728.3042	+0.18	IMPL2_DROME (27, 34) [A] - human IGF-1 (22, 36) [B]	AFEADWLK - GFYFNKPTGYGSSSR		SDA (A.34; B.27)	3.39E7	561	4 682.83162198537 3 910.1064660268
2,728.3048	2,728.3042	{ +0.20 } | { +0.21 } | { +0.22 } | { +0.23 }	IMPL2_DROME (27, 34) [A] - human IGF-1 (22, 36) [B]	AFEADWLK - GFYFNKPTGYGSSSR		SDA (A.34; B.27)	{ 2.46E7 } | { 1.07E7 } | { 2.61E7 } | { 2.73E7 }	{ 559 } | { 567 } | { 563 } | { 565 }	{ 4 682.831630897417 3 910.106523087101 } | { 4 682.831654741551 3 910.106403570785 } | { 4 682.831641675165 3 910.10656697379 } | { 4 682.831643743144 3 910.106597177034 }
2,728.3049	2,728.3042	+0.24	IMPL2_DROME (27, 34) [A] - human IGF-1 (22, 36) [B]	AFEADWLK - GFYFNKPTGYGSSSR		SDA (A.34; B.27)	7.67E5	573	4 682.831669865589
2,728.3052	2,728.3042	+0.37	IMPL2_DROME (27, 34) [A] - human IGF-1 (22, 36) [B]	AFEADWLK - GFYFNKPTGYGSSSR		SDA (A.34; B.27)	2.05E6	569	4 682.831756029335
2,728.3057	2,728.3042	+0.57	IMPL2_DROME (27, 34) [A] - human IGF-1 (22, 36) [B]	AFEADWLK - GFYFNKPTGYGSSSR		SDA (A.34; B.27)	7.69E5	575	4 682.831892143345
4,578.1331	4,578.1291	+0.87	IMPL2_DROME (2, 26) [A] - human IGF-1 (22, 36) [B]	AVDLVDDSNDVDNSIEAEEEKPRNR - GFYFNKPTGYGSSSR		SDA (A.22; B.27)	7.32E5	453	6 763.861587830249
4,307.9816	4,307.9851	-0.82	IMPL2_DROME (2, 24) [A] - human IGF-1 (22, 36) [B]	AVDLVDDSNDVDNSIEAEEEKPR - GFYFNKPTGYGSSSR		SDA (A.22; B.27)	1.12E6	525	5 862.402135737554		confirmed crosslink MS/MS ions for both peptides
4,307.9819	4,307.9851	-0.74	IMPL2_DROME (2, 24) [A] - human IGF-1 (22, 36) [B]	AVDLVDDSNDVDNSIEAEEEKPR - GFYFNKPTGYGSSSR		SDA (A.22; B.27)	3.47E6	479	5 862.402309740914 4 1077.75038447916
4,307.9848	4,307.9851	-0.08	IMPL2_DROME (2, 24) [A] - human IGF-1 (22, 36) [B]	AVDLVDDSNDVDNSIEAEEEKPR - GFYFNKPTGYGSSSR		SDA (A.22; B.27)	6.78E6	517	5 862.402770935438
4,307.9853	4,307.9851	+0.05	IMPL2_DROME (2, 24) [A] - human IGF-1 (22, 36) [B]	AVDLVDDSNDVDNSIEAEEEKPR - GFYFNKPTGYGSSSR		SDA (A.22; B.27)	5.84E6	491	5 862.402888235567
4,307.9854	4,307.9851	+0.07	IMPL2_DROME (2, 24) [A] - human IGF-1 (22, 36) [B]	AVDLVDDSNDVDNSIEAEEEKPR - GFYFNKPTGYGSSSR		SDA (A.22; B.27)	8.16E6	493	5 862.402984382429 4 1077.75132595958
4,307.9855	4,307.9851	+0.09	IMPL2_DROME (2, 24) [A] - human IGF-1 (22, 36) [B]	AVDLVDDSNDVDNSIEAEEEKPR - GFYFNKPTGYGSSSR		SDA (A.22; B.27)	7.04E6	519	5 862.402903492206 4 1077.75193348685
4,307.9856	4,307.9851	+0.11	IMPL2_DROME (2, 24) [A] - human IGF-1 (22, 36) [B]	AVDLVDDSNDVDNSIEAEEEKPR - GFYFNKPTGYGSSSR		SDA (A.22; B.27)	5.71E6	497	5 862.402933719402
4,307.9858	4,307.9851	+0.16	IMPL2_DROME (2, 24) [A] - human IGF-1 (22, 36) [B]	AVDLVDDSNDVDNSIEAEEEKPR - GFYFNKPTGYGSSSR		SDA (A.22; B.27)	5.86E6	473	5 862.403075496638 4 1077.7511976453
4,307.9859	4,307.9851	+0.19	IMPL2_DROME (2, 24) [A] - human IGF-1 (22, 36) [B]	AVDLVDDSNDVDNSIEAEEEKPR - GFYFNKPTGYGSSSR		SDA (A.22; B.27)	9.38E6	489	5 862.403166339624 4 1077.75067531077
4,307.9860	4,307.9851	+0.21	IMPL2_DROME (2, 24) [A] - human IGF-1 (22, 36) [B]	AVDLVDDSNDVDNSIEAEEEKPR - GFYFNKPTGYGSSSR		SDA (A.22; B.27)	{ 8.49E6 } | { 8.46E6 } | { 9.50E5 }	{ 495 } | { 521 } | { 527 }	{ 5 862.40309867117 4 1077.7515374078 } | { 5 862.403054488148 4 1077.75176439177 } | { 5 862.403027832923 }
4,307.9861	4,307.9851	+0.22	IMPL2_DROME (2, 24) [A] - human IGF-1 (22, 36) [B]	AVDLVDDSNDVDNSIEAEEEKPR - GFYFNKPTGYGSSSR		SDA (A.22; B.27)	6.97E6	475	5 862.403050008966 4 1077.7518618473
4,307.9862	4,307.9851	+0.26	IMPL2_DROME (2, 24) [A] - human IGF-1 (22, 36) [B]	AVDLVDDSNDVDNSIEAEEEKPR - GFYFNKPTGYGSSSR		SDA (A.22; B.27)	9.89E6	483	5 862.403137414643 4 1077.75150264434
4,307.9863	4,307.9851	+0.28	IMPL2_DROME (2, 24) [A] - human IGF-1 (22, 36) [B]	AVDLVDDSNDVDNSIEAEEEKPR - GFYFNKPTGYGSSSR		SDA (A.22; B.27)	1.30E7	511	5 862.403060283227 4 1077.75215806945
4,307.9864	4,307.9851	+0.31	IMPL2_DROME (2, 24) [A] - human IGF-1 (22, 36) [B]	AVDLVDDSNDVDNSIEAEEEKPR - GFYFNKPTGYGSSSR		SDA (A.22; B.27)	{ 1.87E7 } | { 1.06E7 }	{ 485 } | { 515 }	{ 5 862.403116790761 4 1077.75201051858 } | { 5 862.403125340826 4 1077.75198874075 }
4,307.9865	4,307.9851	+0.31	IMPL2_DROME (2, 24) [A] - human IGF-1 (22, 36) [B]	AVDLVDDSNDVDNSIEAEEEKPR - GFYFNKPTGYGSSSR		SDA (A.22; B.27)	{ 1.57E7 } | { 1.74E7 }	{ 487 } | { 513 }	{ 5 862.403132950102 4 1077.75194234831 } | { 5 862.403164501399 4 1077.75170037538 }
4,307.9866	4,307.9851	+0.36	IMPL2_DROME (2, 24) [A] - human IGF-1 (22, 36) [B]	AVDLVDDSNDVDNSIEAEEEKPR - GFYFNKPTGYGSSSR		SDA (A.22; B.27)	3.09E6	523	5 862.403149085498
4,307.9869	4,307.9851	+0.42	IMPL2_DROME (2, 24) [A] - human IGF-1 (22, 36) [B]	AVDLVDDSNDVDNSIEAEEEKPR - GFYFNKPTGYGSSSR		SDA (A.22; B.27)	3.88E6	509	5 862.403202274823
4,307.9873	4,307.9851	+0.50	IMPL2_DROME (2, 24) [A] - human IGF-1 (22, 36) [B]	AVDLVDDSNDVDNSIEAEEEKPR - GFYFNKPTGYGSSSR		SDA (A.22; B.27)	5.35E6	477	5 862.403389095741 4 1077.75131218951
4,307.9884	4,307.9851	+0.75	IMPL2_DROME (2, 24) [A] - human IGF-1 (22, 36) [B]	AVDLVDDSNDVDNSIEAEEEKPR - GFYFNKPTGYGSSSR		SDA (A.22; B.27)	1.19E6	503	5 862.403492828906
